# Supplementary material for: Preoperative Predictors of Subsequent Breast Cancer Events Detected on Abbreviated MRI in Patients with Early-Stage Breast Cancer
Source: Diagnostics (Basel). 2025 Nov 21;15(23):2953. doi: 10.3390/diagnostics15232953 (PMC12691065; doi:10.3390/diagnostics15232953)
Supplement: Supplementary file 1 [file diagnostics-15-02953-s001.zip]

Archive with 1 entries (1 files):
- diagnostics-3918002-supplementary.pdf
